# Supplementary material for: Disrupting VE-cadherin Y685 phosphorylation inhibits development of experimental diabetic and prediabetic retinopathy
Source: J Clin Invest. 2026 May 15;136(10):e195048. doi: 10.1172/JCI195048 (PMC13178665; doi:10.1172/JCI195048)
Supplement: Supplemental table 2 [file jci-136-195048-s023.xlsx]

## Sheet: A WTDC to WT NC
Symbol	log2FC	pval	neglog10	status
Bbs2	-0.809938	0.000348917	3.45728	Down
Eif2B2	-0.861139	0.000687015	3.16303	Down
Impg2	-0.271772	0.000847457	3.07188	Down
Afg3L2	-0.406264	0.000969905	3.01327	Down
Adcy8	-0.669486	0.000978177	3.00958	Down
Psmd11	-0.930158	0.00106352	2.97326	Down
Wars	-0.408897	0.00115112	2.93888	Down
Lars2	-0.577462	0.00160326	2.795	Down
Tuba1A	-0.368352	0.00164258	2.78447	Down
Ckap5	-0.615297	0.0017218	2.76402	Down
Cops4	-0.79102	0.00194626	2.7108	Down
Agpat1	-0.285095	0.00213342	2.67092	Down
Gna12	-0.441837	0.00325201	2.48785	Down
Rcn2	-1.04422	0.0033747	2.47177	Down
Serpinh1	-0.455494	0.00344759	2.46248	Down
Uck1	-0.602792	0.00355902	2.44867	Down
Cct5	-0.338699	0.00398262	2.39983	Down
Rer1	-0.60798	0.0040832	2.389	Down
Uqcrfs1	-0.536314	0.00451845	2.34501	Down
Isoc2A	-0.879872	0.00476424	2.32201	Down
Impg1	-0.436804	0.00476664	2.32179	Down
Impdh1	-0.278493	0.00508254	2.29392	Down
Syp	-0.386433	0.00510766	2.29178	Down
Gart	-0.3288	0.00526843	2.27832	Down
Farsb	-0.425604	0.00537582	2.26956	Down
Tmod2	-0.534146	0.00543563	2.26475	Down
Zfp365	-0.624581	0.00566084	2.24712	Down
Hsp90Aa1	-0.538435	0.00587042	2.23133	Down
Rab11B	-0.591303	0.00631565	2.19958	Down
Vps52	-0.452973	0.00643522	2.19144	Down
Uqcc1	-0.527014	0.0068853	2.16208	Down
Ap1B1	-0.26745	0.00696862	2.15685	Down
Ppef2	-0.521427	0.00711354	2.14791	Down
Ndufb4	-0.420308	0.00749826	2.12504	Down
Atp5A1	-0.270298	0.00750903	2.12442	Down
Lonp1	-0.572122	0.00778466	2.10876	Down
Casz1	-0.423939	0.00787831	2.10357	Down
Aprt	-0.555778	0.00795903	2.09914	Down
Il1R1	-0.795591	0.00804776	2.09432	Down
Tufm	-0.443088	0.00809767	2.09164	Down
G6Pdx	-0.334059	0.0080987	2.09158	Down
Atp5B	-0.502515	0.00824607	2.08375	Down
Ak4	-0.386383	0.00841213	2.07509	Down
Gpd1L	-0.43524	0.00847023	2.0721	Down
Dtymk	-0.78747	0.00869736	2.06061	Down
Hars2	-0.522431	0.00892649	2.04932	Down
Sphkap	-0.477995	0.0091345	2.03932	Down
Ssr3	-0.618494	0.00919366	2.03651	Down
Hsp90Ab1	-0.453489	0.00932276	2.03046	Down
Cacng2	-0.685486	0.00994513	2.00239	Down
Etfa	-0.530438	0.00999305	2.0003	Down
Eprs	-0.456277	0.010071	1.99693	Down
Ndufb11	-0.855344	0.0101777	1.99235	Down
Dmxl2	-0.27886	0.0104077	1.98265	Down
Vars1	-0.47626	0.0109522	1.9605	Down
Acot13	-0.502991	0.0110107	1.95818	Down
Maip1	-0.553766	0.0112134	1.95026	Down
Pdxdc1	-0.475233	0.0121987	1.91369	Down
Samd11	-0.548895	0.0124166	1.906	Down
Tnfaip3	-0.412866	0.0130568	1.88416	Down
Xab2	-0.614292	0.0134549	1.87112	Down
Gars	-0.44556	0.0134965	1.86978	Down
Sntb2	-0.785394	0.0135515	1.86801	Down
Cul9	-1.11612	0.0136579	1.86462	Down
Inpp4B	-0.691875	0.0137011	1.86324	Down
Arih2	-0.569398	0.014625	1.8349	Down
Rpsa	-0.572414	0.0146639	1.83375	Down
Nebl	-0.618509	0.0148176	1.82922	Down
38596	-0.306746	0.0150546	1.82233	Down
Gapdh	-0.338939	0.0151231	1.82036	Down
Abcf1	-0.472469	0.0151613	1.81926	Down
Gpr180	-0.500072	0.015243	1.81693	Down
Cab39L	-0.872932	0.0153275	1.81453	Down
Cct6A	-0.437176	0.0154439	1.81124	Down
Pde6G	-0.658851	0.0154466	1.81117	Down
Ubr3	-0.878545	0.015724	1.80344	Down
Ints1	-1.1177	0.0159889	1.79618	Down
Lrpprc	-0.482303	0.0160393	1.79481	Down
Eno1	-0.351013	0.0161505	1.79181	Down
Hsd17B10	-0.54061	0.0164915	1.78274	Down
Tmpo	-0.711901	0.0168994	1.77213	Down
Rdh10	-0.374071	0.0171865	1.76481	Down
Acy1	-0.354597	0.0173119	1.76165	Down
Kif3B	-0.479391	0.0174843	1.75735	Down
Pigk	-0.449191	0.0178222	1.74904	Down
Crocc	-0.359805	0.0178761	1.74773	Down
Sf3A1	-0.484957	0.0180118	1.74444	Down
Plcl2	-1.19415	0.0184075	1.735	Down
Ahsa1	-0.38291	0.0186943	1.72829	Down
Lrrc40	-0.358276	0.0193215	1.71396	Down
Arcn1	-0.38339	0.0199406	1.70026	Down
Sympk	-0.752913	0.0200928	1.69696	Down
Shmt2	-2.35578	0.0201094	1.6966	Down
Dcakd	-0.602375	0.0201518	1.69569	Down
Fh1	-0.346797	0.0202679	1.69319	Down
Sv2A	-0.303963	0.0206812	1.68442	Down
Rac1	-0.537285	0.021003	1.67772	Down
Rprd1A	-0.592342	0.0211057	1.6756	Down
Mest	-0.41514	0.0211594	1.6745	Down
Eno2	-0.269065	0.0212939	1.67174	Down
Oxct1	-0.785109	0.0218184	1.66118	Down
Drg2	-0.291789	0.0222674	1.65233	Down
Eif3I	-0.663623	0.0222866	1.65196	Down
Gale	-0.985741	0.0223909	1.64993	Down
Dnm1	-0.332483	0.0224716	1.64837	Down
Pnpla6	-0.334066	0.0230391	1.63754	Down
Dnajc10	-0.327196	0.0232699	1.63321	Down
Mars1	-0.349051	0.0232838	1.63295	Down
Pi4K2A	-0.783171	0.0233169	1.63233	Down
Pex3	-0.898108	0.0233347	1.632	Down
Clasp1	-0.350453	0.0234944	1.62904	Down
Dym	-0.420895	0.0238687	1.62217	Down
Cggbp1	-0.913928	0.0240531	1.61883	Down
Slc12A9	-0.342104	0.0240769	1.6184	Down
Rab10	-0.539504	0.0240991	1.618	Down
Trap1	-0.514887	0.0241052	1.61789	Down
Kras	-0.730437	0.0243905	1.61278	Down
Epm2Aip1	-0.368696	0.0244876	1.61105	Down
Ndrg3	-0.267844	0.0246083	1.60892	Down
Ears2	-0.486372	0.0251364	1.5997	Down
Atl3	-2.06227	0.0253074	1.59675	Down
Pank4	-0.341433	0.0260421	1.58432	Down
Abcf3	-0.366471	0.0260554	1.5841	Down
Slc25A20	-0.449227	0.0264818	1.57705	Down
Maob	-0.567187	0.0267696	1.57236	Down
Nampt	-0.27952	0.0269343	1.56969	Down
Acadm	-0.37022	0.0270348	1.56808	Down
Rdh11	-0.677759	0.0270951	1.56711	Down
Uqcrc2	-0.347679	0.0271389	1.56641	Down
Dipk2A	-0.309878	0.0279188	1.5541	Down
Acsf3	-0.716576	0.0279538	1.55356	Down
Slc25A35	-0.402919	0.0280336	1.55232	Down
Ube3C	-0.363569	0.0280424	1.55219	Down
Flna	-0.451809	0.0281253	1.5509	Down
Ddx39B	-0.445791	0.0283089	1.54808	Down
Acaca	-0.38289	0.028861	1.53969	Down
Rab8A	-0.547276	0.0291107	1.53595	Down
Lclat1	-0.282994	0.0291199	1.53581	Down
Braf	-0.412363	0.02927	1.53358	Down
Sdr39U1	-0.321316	0.0294176	1.53139	Down
Vps29	-0.620471	0.0297715	1.5262	Down
Arl8A	-0.440281	0.0298979	1.52436	Down
Hras	-1.04919	0.0301403	1.52085	Down
Slc2A13	-0.427486	0.0304663	1.51618	Down
Rdh5	-0.487785	0.0306368	1.51376	Down
Madd	-0.474276	0.0308163	1.51122	Down
Cyfip1	-0.286112	0.0315796	1.50059	Down
Efr3A	-0.466616	0.03197	1.49526	Down
Clk3	-0.509704	0.0324437	1.48887	Down
Pdxp	-0.463703	0.0329797	1.48175	Down
Psmc4	-0.314181	0.0329943	1.48156	Down
Eci1	-0.351409	0.033135	1.47971	Down
Nub1	-0.752516	0.0332424	1.47831	Down
Stat2	-1.46794	0.0337823	1.47131	Down
Cd34	-0.722639	0.0341493	1.46662	Down
Lrit2	-0.62437	0.0343199	1.46445	Down
Aldh4A1	-0.773674	0.0343481	1.4641	Down
Vps4B	-0.694013	0.0345179	1.46196	Down
Gucy1A1	-0.303495	0.0346601	1.46017	Down
Cct2	-0.633162	0.0347616	1.4589	Down
Use1	-1.22192	0.0347983	1.45844	Down
Srrt	-0.337908	0.0350659	1.45511	Down
Rptor	-0.452729	0.0351028	1.45466	Down
Etf1	-0.369735	0.0351383	1.45422	Down
Ppih	-0.809352	0.0352109	1.45332	Down
Abcb10	-0.48353	0.0352403	1.45296	Down
Dhrs7	-0.440116	0.0353171	1.45201	Down
Phgdh	-0.517645	0.0353367	1.45177	Down
Akap8	-0.348643	0.0353434	1.45169	Down
Mthfd1L	-0.321529	0.0355896	1.44868	Down
Vps4A	-0.368147	0.0356725	1.44767	Down
Rab7	-0.62053	0.0357257	1.44702	Down
Vps26C	-0.426726	0.0358604	1.44539	Down
Slc25A25	-0.27065	0.0360183	1.44348	Down
Timm17B	-0.395392	0.0362786	1.44035	Down
Myo5B	-0.481022	0.0370467	1.43125	Down
Hk1	-0.882876	0.0373311	1.42793	Down
Chchd6	-0.752995	0.0376829	1.42386	Down
Rp1	-0.342619	0.0379002	1.42136	Down
Pdpk1	-0.406376	0.0386019	1.41339	Down
Mrps15	-0.729712	0.0386476	1.41288	Down
Nkx2-2	-0.690763	0.0391069	1.40775	Down
Cnot10	-0.587572	0.0393238	1.40534	Down
Rcn3	-0.448829	0.0394053	1.40445	Down
Iars1	-0.343713	0.039598	1.40233	Down
Dusp23	-0.578847	0.0401517	1.3963	Down
Nfic	-1.0105	0.0403474	1.39418	Down
Manba	-0.322146	0.040383	1.3938	Down
Tm9Sf3	-0.284899	0.041016	1.38705	Down
Nubp2	-1.12182	0.0417557	1.37928	Down
Dclk1	-0.384071	0.0417967	1.37886	Down
Rpe65	-0.489441	0.0418469	1.37834	Down
Atp5O	-0.357088	0.0418633	1.37817	Down
Chpf	-0.767242	0.0420596	1.37613	Down
Ythdc2	-0.494436	0.0420857	1.37587	Down
Msl2	-0.451628	0.0422668	1.374	Down
Psmc3	-0.276593	0.0423027	1.37363	Down
Hsp90B1	-0.299512	0.0424958	1.37165	Down
Rab22A	-0.691544	0.0425266	1.37134	Down
Abcc1	-0.37987	0.0425999	1.37059	Down
Dars1	-0.338559	0.0429716	1.36682	Down
Pfkl	-0.357467	0.043015	1.36638	Down
Ints4	-0.294101	0.0430554	1.36597	Down
Csnk1G1	-0.701914	0.0433052	1.36346	Down
Cand2	-0.88601	0.0437525	1.359	Down
Trmt5	-1.52312	0.0441395	1.35517	Down
Relch	-0.725268	0.0441768	1.35481	Down
Cnot7	-0.717141	0.0442271	1.35431	Down
Rab1A	-0.326262	0.0442532	1.35406	Down
Syngr3	-0.505813	0.0448339	1.34839	Down
Slc16A1	-0.373793	0.0450342	1.34646	Down
Pex6	-0.944741	0.0453304	1.34361	Down
Ddx52	-0.318833	0.045355	1.34338	Down
Hdhd2	-0.693317	0.0454845	1.34214	Down
Ntpcr	-0.365324	0.0457142	1.33995	Down
Adsl	-0.340011	0.0465952	1.33166	Down
Map4K3	-0.468471	0.0466997	1.33069	Down
Emc6	-0.664491	0.047018	1.32774	Down
Ccdc93	-0.712027	0.0473252	1.32491	Down
Spg7	-0.298299	0.0478133	1.32045	Down
Rpn2	-0.299262	0.0479792	1.31895	Down
Pde6B	-0.435621	0.0480301	1.31849	Down
Msh2	-0.307421	0.0483658	1.31546	Down
Mlec	-0.668507	0.0483903	1.31524	Down
Slc25A12	-0.309447	0.0484073	1.31509	Down
Rabl3	-0.58666	0.0485111	1.31416	Down
Oxa1L	-0.332964	0.0486268	1.31312	Down
Dtna	-0.34742	0.0487809	1.31175	Down
Agpat4	-0.86868	0.0494411	1.30591	Down
Yipf3	-0.535703	0.0498914	1.30197	Down
Xpo1	-0.287159	0.0499104	1.30181	Down
Ccnl1	0.904657	0.000629358	3.2011	Up
Tenm4	0.477414	0.00117055	2.93161	Up
Mavs	0.549319	0.00141855	2.84815	Up
Sin3B	0.532415	0.00146573	2.83395	Up
H13	0.482626	0.00151629	2.81922	Up
Efnb1	0.470768	0.00160066	2.7957	Up
Cirbp	0.768535	0.00200267	2.69839	Up
Thsd7A	0.368137	0.00212479	2.67268	Up
Glra2	0.351433	0.00223757	2.65022	Up
Ptk7	0.695874	0.00225361	2.64712	Up
Scarf2	0.516188	0.00226802	2.64435	Up
Mt2	1.50089	0.00235844	2.62738	Up
C1Qb	1.21238	0.00284806	2.54545	Up
Cdk11B	0.576288	0.00291057	2.53602	Up
Glra1	0.445	0.00296202	2.52841	Up
Dido1	0.354271	0.00476208	2.3222	Up
Coro1C	0.559754	0.00477963	2.32061	Up
Cntnap2	0.392568	0.00490025	2.30978	Up
Csmd1	0.39724	0.00525834	2.27915	Up
Rae1	0.618288	0.00571011	2.24336	Up
Lamp1	0.34826	0.00613853	2.21194	Up
Selenoh	0.691643	0.0065475	2.18392	Up
Hgsnat	0.627945	0.00664762	2.17733	Up
Tmem131	0.393837	0.00732343	2.13529	Up
Nlgn2	0.495189	0.00740395	2.13054	Up
Cd200	0.496634	0.00832772	2.07947	Up
Sap130	0.472444	0.00837494	2.07702	Up
Prrc2C	0.461205	0.00847418	2.0719	Up
Lamp5	0.880825	0.00881317	2.05487	Up
Baz2A	0.430433	0.00889763	2.05073	Up
Pmgt2	0.462869	0.00907427	2.04219	Up
Ssb	0.437197	0.00942316	2.0258	Up
Ep400	0.332388	0.00973966	2.01146	Up
Nup98	0.532159	0.00980414	2.00859	Up
Grid1	0.32404	0.0100867	1.99625	Up
Cadm1	0.529544	0.0103263	1.98605	Up
Grin2B	0.557685	0.0107929	1.96686	Up
Ror2	0.515313	0.0114832	1.93994	Up
Slc39A6	0.309715	0.0115581	1.93711	Up
Abcg2	0.40395	0.0118213	1.92734	Up
Zfr	0.550335	0.0121011	1.91718	Up
Adgra2	0.761917	0.0124248	1.90571	Up
Rbm27	0.396069	0.0125971	1.89973	Up
Ptpn23	0.624743	0.0127087	1.8959	Up
Emb	0.47516	0.0130632	1.88395	Up
Mfap3L	0.312446	0.013244	1.87798	Up
Zcchc17	1.36168	0.0133496	1.87453	Up
Fus	0.64372	0.013997	1.85396	Up
Gabbr1	0.482639	0.014602	1.83559	Up
Gabra4	0.440744	0.0149956	1.82404	Up
Gaa	0.386296	0.0155101	1.80939	Up
Mecp2	0.421954	0.0157569	1.80253	Up
Wnk2	0.553931	0.0162662	1.78871	Up
Ptpn11	0.623041	0.0163906	1.78541	Up
Lrrc8C	0.559527	0.0165301	1.78172	Up
Lsamp	0.493344	0.0165546	1.78108	Up
Gabrb1	0.422189	0.016621	1.77934	Up
Gria2	0.455063	0.0167199	1.77677	Up
Nlgn3	0.439393	0.0168482	1.77345	Up
Lrp1	0.34399	0.0173039	1.76186	Up
Gatad1	0.541364	0.0173909	1.75968	Up
Wdr5	0.471373	0.0178792	1.74765	Up
Sec23Ip	0.807335	0.0181035	1.74224	Up
Mcam	0.570063	0.0182657	1.73836	Up
Susd2	0.503781	0.0184588	1.7338	Up
Kdr	0.502162	0.0184631	1.7337	Up
Tmed10	0.709161	0.0185237	1.73227	Up
Khdrbs1	0.425723	0.0186325	1.72973	Up
Tenm2	0.398291	0.0190519	1.72006	Up
Cic	0.429267	0.0190723	1.7196	Up
Rbbp7	0.439926	0.0194767	1.71048	Up
Sema4B	0.36287	0.0196644	1.70632	Up
Igsf9B	0.50112	0.0201339	1.69607	Up
Pgam5	0.933334	0.0205776	1.6866	Up
Prrc1	1.02641	0.0206672	1.68472	Up
Lrrtm2	0.341806	0.020741	1.68317	Up
Plxna2	0.475969	0.0208129	1.68167	Up
Plxna1	0.41684	0.0209806	1.67818	Up
Extl2	0.665822	0.0210086	1.6776	Up
Ubap2L	0.39927	0.021027	1.67722	Up
Cpq	0.604632	0.0214801	1.66796	Up
Lrp1B	0.476053	0.0218565	1.66042	Up
Khdrbs3	0.49403	0.0221467	1.65469	Up
Lancl2	0.320057	0.02231	1.6515	Up
Sin3A	0.468742	0.022602	1.64585	Up
Ywhaz	0.328111	0.0226728	1.6445	Up
Pabpn1	0.271994	0.0228774	1.64059	Up
Jhd2C	0.301859	0.0229099	1.63998	Up
Ahcyl1	0.927575	0.0229801	1.63865	Up
Wnk1	0.470486	0.0230319	1.63767	Up
Lyz1	0.388537	0.023526	1.62845	Up
Abca8A	0.589922	0.0235543	1.62793	Up
Sap30Bp	0.45656	0.0236164	1.62679	Up
Glrb	0.383371	0.0236633	1.62592	Up
Mcrip1	0.569959	0.0236969	1.62531	Up
Atn1	0.285209	0.0237775	1.62383	Up
Pom121	0.468764	0.0238462	1.62258	Up
Grb2	0.417958	0.0239868	1.62003	Up
Bckdha	0.903255	0.024134	1.61737	Up
Flt1	0.674305	0.0244997	1.61084	Up
Slc7A1	0.680894	0.0246721	1.60779	Up
Ncam1	0.383603	0.0248935	1.60391	Up
Csnk2A1	0.326449	0.0251629	1.59924	Up
Kctd16	0.409106	0.0252879	1.59709	Up
Insr	0.479178	0.0256007	1.59175	Up
Carm1	0.449066	0.0256173	1.59147	Up
Asrgl1	0.281409	0.0259827	1.58532	Up
Dag1	0.341679	0.0262355	1.58111	Up
Folh1	0.732104	0.0265126	1.57655	Up
Asic2	0.60787	0.0276354	1.55853	Up
Grm4	0.560576	0.0276369	1.55851	Up
Ubap2	0.319584	0.0294272	1.53125	Up
Usp7	0.281133	0.0301624	1.52053	Up
Glg1	0.267476	0.0310056	1.50856	Up
Cox4I1	0.499442	0.0314456	1.50244	Up
Lnpep	0.433573	0.0315076	1.50159	Up
Csnk1A1	0.279194	0.0319193	1.49595	Up
Bub3	0.370675	0.031942	1.49564	Up
Mapk15	0.320041	0.0325716	1.48716	Up
Kansl3	0.320529	0.0331595	1.47939	Up
Ptgfrn	0.34839	0.0336841	1.47258	Up
Xylt2	0.673735	0.0338964	1.46985	Up
Pcdh19	0.453808	0.0339093	1.46968	Up
Ncam2	0.409272	0.0343771	1.46373	Up
Hspa2	0.44936	0.0344814	1.46242	Up
Mettl26	0.929667	0.0345307	1.46179	Up
Naga	0.618687	0.0353799	1.45124	Up
Olfm1	0.504696	0.0355606	1.44903	Up
Map3K19	0.338065	0.0355899	1.44867	Up
Ptprj	0.309268	0.0356383	1.44808	Up
Urs00009Bc881	0.52492	0.0357107	1.4472	Up
Grik4	0.418215	0.035828	1.44578	Up
Nop16	0.44543	0.0364152	1.43872	Up
Ilf2	0.50533	0.0368368	1.43372	Up
Bgn	0.857874	0.0372918	1.42839	Up
Gabrb3	0.336209	0.0374695	1.42632	Up
H4C6	0.424118	0.0379545	1.42074	Up
Fbxo6	0.52295	0.0379958	1.42026	Up
H1F5	0.334424	0.0379963	1.42026	Up
Sdk2	0.343136	0.0381878	1.41808	Up
Man2B1	0.387327	0.0384569	1.41503	Up
Sec23B	0.69323	0.0384725	1.41485	Up
Kctd8	0.621254	0.0385292	1.41421	Up
Prio	0.362276	0.0387925	1.41125	Up
Lrp4	0.371908	0.03902	1.40871	Up
Kat5	0.481128	0.0390369	1.40852	Up
Sfpq	0.356975	0.0390501	1.40838	Up
Hcfc1	0.382532	0.0391114	1.4077	Up
Gabrb2	0.47142	0.0395768	1.40256	Up
Mal2	0.779007	0.0396123	1.40217	Up
Pou2F1	0.272598	0.0399495	1.39849	Up
Sirpa	0.337714	0.0402237	1.39552	Up
Pla2R1	0.331402	0.0406287	1.39117	Up
Ewsr1	0.85772	0.041157	1.38556	Up
Nup214	0.405727	0.0411605	1.38552	Up
Brms1	0.562541	0.0415469	1.38146	Up
Man2B2	0.488224	0.0416868	1.38	Up
Alcam	0.280674	0.0424997	1.37161	Up
Dpp6	0.459095	0.0425893	1.3707	Up
Gdpd5	0.518419	0.0430313	1.36622	Up
Acvr1B	0.490902	0.0431427	1.36509	Up
Cbx4	0.384487	0.0432877	1.36364	Up
Titin	0.396107	0.0433238	1.36327	Up
Icam5	0.444588	0.0433704	1.36281	Up
Proser1	0.391818	0.0439052	1.35748	Up
Alk	0.423282	0.0447788	1.34893	Up
Lrfn1	0.358694	0.0452359	1.34452	Up
Ank3	0.438905	0.0453252	1.34366	Up
Kmt2E	0.429095	0.0457352	1.33975	Up
Glul	0.402338	0.0458985	1.3382	Up
Hdac1	0.35283	0.0461197	1.33611	Up
Dhfr	0.474795	0.0465807	1.33179	Up
Mrpl28	0.386252	0.0473192	1.32496	Up
Nectin1	0.366043	0.0474065	1.32416	Up
Pclo	0.580326	0.0477636	1.3209	Up
Hcn1	0.345889	0.0482072	1.31689	Up
Bsn	0.512638	0.0487816	1.31174	Up
Mdga2	0.31507	0.0491587	1.3084	Up
Tmtc3	0.358303	0.0491964	1.30807	Up
Cxadr	1.11793	0.0492791	1.30734	Up
Slc44A2	0.496912	0.0494183	1.30611	Up
Snap91	0.33752	0.0497387	1.30331	Up
Itga9	0.373099	0.0498206	1.30259	Up
Pcdhb14	0.382041	0.049838	1.30244	Up
Nckipsd	1.10797	0.0499044	1.30186	Up

## Sheet: B 685F KI DC to WT DC
Symbol	log2FC	pval	neglog10	status
Slc39A6	-0.481294	0.000163042	3.7877	Down
Thsd7B	-0.558558	0.000172188	3.764	Down
Suds3	-0.446165	0.000481033	3.31783	Down
Tnr	-0.530222	0.000643684	3.19133	Down
Csmd1	-0.563207	0.000735574	3.13337	Down
Gphn	-0.529761	0.000895111	3.04812	Down
Pom121	-0.391605	0.00101015	2.99562	Down
Lancl2	-0.390932	0.00123151	2.90956	Down
Igsf9	-0.351387	0.0018042	2.74372	Down
Itgam	-0.394491	0.00186169	2.73009	Down
Lrfn2	-0.526394	0.00209542	2.67873	Down
Hcfc1	-0.393464	0.00246714	2.60781	Down
Grin2B	-0.34067	0.00249494	2.60294	Down
H1F1	-0.548338	0.0026191	2.58185	Down
Lrp1	-0.344207	0.00276975	2.55756	Down
Nfasc	-0.440578	0.00277817	2.55624	Down
H1F4	-0.55296	0.00300834	2.52167	Down
Proser1	-0.482858	0.00301138	2.52123	Down
Cd180	-0.761787	0.00310114	2.50848	Down
Olfm3	-0.344391	0.00350377	2.45546	Down
Syncrip	-0.384112	0.00355969	2.44859	Down
Plxna3	-0.301842	0.00364379	2.43845	Down
Tenm4	-0.396725	0.00377275	2.42334	Down
Nup54	-0.317954	0.00388812	2.41026	Down
Thsd7A	-0.52946	0.00399743	2.39822	Down
Ddx17	-0.403172	0.00415945	2.38096	Down
Sdk2	-0.450036	0.00449681	2.3471	Down
S39Aa	-0.350728	0.0048876	2.3109	Down
Khdrbs3	-0.534059	0.00488792	2.31088	Down
Ncoa6	-0.520452	0.00501118	2.30006	Down
Gabrg2	-0.379855	0.00501699	2.29956	Down
Hnrnpl	-0.680963	0.0051239	2.2904	Down
Ep400	-0.368618	0.00560984	2.25105	Down
Cntnap2	-0.39485	0.00565699	2.24741	Down
Glrb	-0.34173	0.00565703	2.24741	Down
Fat4	-0.436365	0.00588434	2.2303	Down
Sin3B	-0.380899	0.00604411	2.21867	Down
Csmd3	-0.403938	0.00617527	2.20934	Down
Nup214	-0.370777	0.00624478	2.20448	Down
Dlg4	-0.398657	0.00658456	2.18147	Down
Tenm1	-0.336689	0.00681352	2.16663	Down
Cirbp	-0.587474	0.0068789	2.16248	Down
Clstn2	-0.776184	0.00692946	2.1593	Down
Lrit3	-0.538823	0.00708086	2.14991	Down
Sez6L	-0.385821	0.00710817	2.14824	Down
Nlgn2	-0.456545	0.00711651	2.14773	Down
Atrn	-0.323075	0.00733711	2.13447	Down
Tet3	-0.528168	0.0076955	2.11376	Down
Tcerg1	-0.399332	0.0077142	2.11271	Down
Dpp6	-0.349997	0.0079188	2.10134	Down
Sap130	-0.4019	0.0080585	2.09375	Down
Cutc	-0.44195	0.00821008	2.08565	Down
Ttc17	-0.733008	0.0082525	2.08341	Down
Hivep1	-0.316801	0.00829044	2.08142	Down
Ret	-0.295653	0.0084426	2.07352	Down
Ten3	-0.281087	0.00864125	2.06342	Down
Cd200	-0.538735	0.00872235	2.05937	Down
Sin3A	-0.460929	0.00872934	2.05902	Down
Fbxo2	-0.663192	0.00882039	2.05451	Down
Mcoln1	-1.18117	0.00901917	2.04483	Down
Grik3	-0.483016	0.00906839	2.04247	Down
Cntn6	-0.423248	0.00911845	2.04008	Down
Mgrn1	-0.328265	0.00920967	2.03576	Down
Sema4B	-0.45469	0.00932564	2.03032	Down
Kdr	-0.509726	0.00936688	2.0284	Down
Dmap1	-0.404057	0.00947426	2.02345	Down
Lingo1	-0.307849	0.00969114	2.01363	Down
Enpep	-0.549219	0.00986016	2.00612	Down
Itga1	-0.476158	0.0101951	1.99161	Down
Cbln1	-0.542268	0.0104936	1.97908	Down
Sorcs1	-0.363462	0.0105309	1.97754	Down
Smap1	-0.403013	0.0105938	1.97495	Down
Setd1A	-0.429402	0.0106604	1.97223	Down
L1Cam	-0.605142	0.0106991	1.97065	Down
Ptpra	-0.302822	0.0108624	1.96408	Down
Gpr158	-0.303902	0.0109843	1.95923	Down
Zfp207	-0.412959	0.0110067	1.95834	Down
Dscaml1	-0.352309	0.0110475	1.95674	Down
Mecp2	-0.515024	0.0111689	1.95199	Down
Clptm1	-0.355312	0.0112426	1.94913	Down
Brms1L	-0.457872	0.0112726	1.94798	Down
Sdk1	-0.344156	0.0115302	1.93816	Down
Zc3H10	-0.572325	0.0116949	1.93201	Down
Snrpc	-0.70255	0.0117805	1.92884	Down
Gria2	-0.454175	0.0119818	1.92148	Down
Atxn1	-0.419036	0.0120566	1.91878	Down
Cdh13	-0.404453	0.0122561	1.91165	Down
Gria1	-0.410859	0.0123628	1.90788	Down
Lsamp	-0.34394	0.0125851	1.90014	Down
Ate1	-0.814326	0.0126182	1.899	Down
Usp7	-0.294646	0.0129049	1.88925	Down
Serbp1	-0.340115	0.0133182	1.87555	Down
Crkl	-0.468218	0.0134331	1.87182	Down
Taf4B	-0.520256	0.013517	1.86912	Down
Hnrnph2	-0.68816	0.0136724	1.86416	Down
Tenm2	-0.442291	0.01378	1.86075	Down
Lifr	-0.413185	0.0142521	1.84612	Down
Efnb1	-0.280201	0.0145091	1.83836	Down
Nup88	-0.414847	0.0147077	1.83245	Down
Lrit1	-0.29384	0.0147424	1.83143	Down
Cdk11B	-0.418267	0.0149049	1.82667	Down
Igsf9B	-0.342479	0.0150094	1.82364	Down
Igsf3	-0.328615	0.0151649	1.81916	Down
Gatad1	-0.603298	0.0153835	1.81295	Down
Tyw3	-0.521731	0.0153962	1.81259	Down
Adgrl3	-0.410835	0.0154549	1.81093	Down
Nrxn2	-0.394272	0.0158254	1.80064	Down
Gria4	-0.372717	0.0161098	1.79291	Down
Ncl	-0.463555	0.0161818	1.79097	Down
Dcn	-0.486127	0.0162502	1.78914	Down
H13	-0.417042	0.0167219	1.77671	Down
P4Ha1	-0.881239	0.0169281	1.77139	Down
Anpep	-0.902426	0.0170833	1.76743	Down
Ssc5D	-0.757353	0.0171335	1.76615	Down
Ahcyl1	-0.857377	0.0176218	1.75395	Down
Kansl3	-0.31825	0.0176259	1.75385	Down
Bub3	-0.406264	0.0176758	1.75262	Down
Itgb2	-0.343022	0.0179657	1.74556	Down
Slit1	-0.438599	0.0181527	1.74106	Down
Nptx1	-0.371619	0.0183622	1.73607	Down
Ppm1N	-0.719344	0.0184659	1.73363	Down
Grm2	-0.309885	0.0185189	1.73238	Down
Tmem43	-0.346121	0.0187858	1.72617	Down
Gabra4	-0.441822	0.0188116	1.72558	Down
Sem4C	-0.291002	0.0191734	1.7173	Down
Atxn1L	-0.321799	0.0197291	1.70489	Down
Kctd8	-0.460448	0.0198637	1.70194	Down
Trhde	-0.272831	0.0200591	1.69769	Down
Hnrnph1	-0.523451	0.0202095	1.69444	Down
Ing1	-0.621856	0.0202122	1.69439	Down
Tmprss5	-0.466052	0.0203619	1.69118	Down
Shank1	-0.450891	0.020544	1.68732	Down
Tardbp	-0.522214	0.0210185	1.6774	Down
Notch1	-0.413956	0.0210705	1.67633	Down
Hnrnpul2	-0.387421	0.0212216	1.67322	Down
Phc3	-0.313287	0.021244	1.67276	Down
Ptk7	-0.369012	0.0218212	1.66112	Down
37500	-0.404596	0.0219997	1.65758	Down
Ampd2	-0.823399	0.0220245	1.65709	Down
Zfr	-0.478219	0.022083	1.65594	Down
Zfp668	-0.420524	0.0221805	1.65403	Down
Pacc1	-0.506643	0.0223353	1.65101	Down
Kctd16	-0.428762	0.0226263	1.64539	Down
Asic2	-0.529283	0.0234162	1.63048	Down
Rbm26	-0.302749	0.0234776	1.62935	Down
Adgrg1	-0.519529	0.023663	1.62593	Down
Brinp1	-0.295111	0.0237215	1.62486	Down
Fbxo6	-0.429275	0.024066	1.6186	Down
Khdrbs1	-0.366037	0.0243225	1.61399	Down
Brms1	-0.555756	0.0245047	1.61075	Down
Ptgfrn	-0.324252	0.0246061	1.60896	Down
Susd2	-0.339145	0.024617	1.60877	Down
Megf9	-0.466774	0.0247256	1.60685	Down
Flt1	-0.297083	0.0248314	1.605	Down
Gabbr1	-0.319934	0.0251011	1.60031	Down
Actl6A	-0.276385	0.0252754	1.5973	Down
Adcy9	-0.355237	0.0253319	1.59633	Down
Adck5	-0.661563	0.0259797	1.58537	Down
Rcc1	-0.402175	0.0265279	1.5763	Down
Npm1	-0.427028	0.0266338	1.57457	Down
Ctsc	-0.558947	0.0267696	1.57236	Down
Epha5	-0.371386	0.0268606	1.57088	Down
Reck	-0.514803	0.0269073	1.57013	Down
Gabrb2	-0.311274	0.0269731	1.56907	Down
Glg1	-0.271422	0.0270383	1.56802	Down
Abcb1A	-0.5371	0.0271746	1.56584	Down
Rbbp7	-0.439225	0.0273707	1.56271	Down
Sorl1	-0.331202	0.0284124	1.54649	Down
Bsn	-0.411531	0.0284869	1.54535	Down
Entpd1	-0.343178	0.0288181	1.54033	Down
Mansc1	-0.895936	0.0289598	1.53821	Down
Gpm6A	-0.489404	0.0294346	1.53114	Down
Itga6	-0.565375	0.0297188	1.52697	Down
Slc1A2	-0.263085	0.0297502	1.52651	Down
Raly	-0.387816	0.0300733	1.52182	Down
Gabbr2	-0.370813	0.0301624	1.52053	Down
Mrpl17	-0.637159	0.0306244	1.51393	Down
Grik1	-0.493759	0.0306464	1.51362	Down
Sorcs2	-0.361894	0.0306694	1.51329	Down
Dld	-0.303025	0.0308556	1.51067	Down
Nup62	-0.516289	0.0308912	1.51017	Down
Nlgn3	-0.332363	0.030926	1.50968	Down
Mgap	-0.297283	0.0313255	1.5041	Down
Atp6Ap2	-0.301123	0.0316894	1.49909	Down
Sidt2	-0.632046	0.0317702	1.49798	Down
Sypl	-0.487007	0.031854	1.49684	Down
Mpp1	-0.515511	0.032135	1.49302	Down
Hnrnpdl	-0.695183	0.0321367	1.493	Down
Plxnc1	-0.3275	0.0322252	1.4918	Down
Hgsnat	-0.559688	0.0323563	1.49004	Down
Cacna2D1	-0.391647	0.0323693	1.48987	Down
Kcnab2	-0.352879	0.0323827	1.48969	Down
Yeats4	-0.275163	0.0331291	1.47979	Down
Evl	-0.306007	0.0337597	1.4716	Down
Nectin1	-0.374439	0.0338207	1.47082	Down
Celsr2	-0.344328	0.0339549	1.4691	Down
Lrp1B	-0.418487	0.0341104	1.46711	Down
Grm1	-0.29147	0.0345457	1.46161	Down
Insr	-0.271687	0.0350394	1.45544	Down
Pabpn1	-0.583323	0.0353355	1.45179	Down
Cic	-0.423821	0.0354747	1.45008	Down
Slc4A7	-0.540122	0.0358811	1.44513	Down
Ring2	-0.367045	0.0361154	1.44231	Down
Astn2	-0.349127	0.0367001	1.43533	Down
Cntn4	-0.360104	0.037178	1.42971	Down
Cntnap5A	-0.458192	0.0375614	1.42526	Down
Adgra2	-0.499554	0.0377402	1.4232	Down
Wdr5	-0.54594	0.0379374	1.42093	Down
Ephb2	-0.268666	0.0387944	1.41123	Down
Fus	-0.437586	0.0391631	1.40712	Down
Phf12	-0.420436	0.0392302	1.40638	Down
Slitrk2	-0.314987	0.0398374	1.39971	Down
Igf1R	-0.287644	0.0404317	1.39328	Down
Plxna4	-0.339106	0.040629	1.39116	Down
Rdh5	-0.465418	0.0412557	1.38452	Down
Cbx4	-0.278711	0.0413127	1.38392	Down
Ilf3	-0.286353	0.0414848	1.38211	Down
Glul	-0.396972	0.0414894	1.38206	Down
Poglut3	-0.694003	0.0415542	1.38138	Down
Cntnap4	-0.386315	0.0418017	1.37881	Down
H1F2	-0.579836	0.0421147	1.37557	Down
Gabrb1	-0.279183	0.0422283	1.3744	Down
C1Qb	-1.31264	0.0422583	1.37409	Down
Olfm1	-0.489207	0.0424412	1.37221	Down
Mdga2	-0.323572	0.042511	1.3715	Down
Epc1	-0.454106	0.0426895	1.36968	Down
Chrm3	-0.343397	0.0438957	1.35758	Down
Icam5	-0.444013	0.0440323	1.35623	Down
Adgrl1	-0.32934	0.0442774	1.35382	Down
Crebzf	-0.390641	0.0446305	1.35037	Down
Snrpf	-1.32637	0.0448987	1.34777	Down
H1F5	-0.447899	0.0454487	1.34248	Down
Nell2	-0.698617	0.045746	1.33965	Down
Folh1	-0.587254	0.0461469	1.33586	Down
Chl1	-0.364256	0.0461934	1.33542	Down
Slc7A8	-0.421095	0.0464943	1.3326	Down
Emsy	-0.350076	0.0470444	1.32749	Down
Adgrl2	-0.311073	0.0470648	1.3273	Down
Nlgn1	-0.313568	0.0474099	1.32413	Down
Igsf21	-0.469597	0.04741	1.32413	Down
Nyx	-0.318723	0.0475895	1.32249	Down
Grin1	-0.347101	0.047788	1.32068	Down
Dpp10	-0.363924	0.0481775	1.31716	Down
Ilf2	-0.367801	0.0482646	1.31637	Down
Ccnl1	-0.437519	0.0484194	1.31498	Down
Nup98	-0.305075	0.0485646	1.31368	Down
Apba1	-0.771932	0.0486134	1.31324	Down
Calcoco1	-0.400971	0.0489698	1.31007	Down
Man2B1	-0.413695	0.0489865	1.30992	Down
Abcc9	-0.329378	0.0491561	1.30842	Down
Fcgr1	-0.606796	0.0495553	1.30491	Down
Itga2	-0.471117	0.0497115	1.30354	Down
Immt	0.476439	0.00022502	3.64778	Up
Slc25A20	0.455718	0.000367319	3.43496	Up
Isoc2A	0.734671	0.000412856	3.3842	Up
Rcor3	0.483265	0.000494965	3.30543	Up
Rars	0.39878	0.000501424	3.29979	Up
Eif2B4	0.594301	0.000552606	3.25758	Up
Arl6	0.568868	0.000624637	3.20437	Up
Lclat1	0.390405	0.000676684	3.16961	Up
Slc25A33	0.550866	0.000765464	3.11608	Up
Dync1Li1	0.439363	0.00092208	3.03523	Up
Eprs	0.402711	0.00113796	2.94387	Up
Nsf	0.306717	0.00169629	2.7705	Up
Pisd	0.457742	0.00173127	2.76164	Up
Aldh18A1	0.333464	0.00219603	2.65836	Up
Pcmtd2	0.303436	0.00248176	2.60524	Up
Tamm41	0.352175	0.00252665	2.59745	Up
Acad8	0.487869	0.00255613	2.59242	Up
Arl1	0.448735	0.00270994	2.56704	Up
Acadm	0.565859	0.0027875	2.55479	Up
Tfb1M	0.499341	0.00291969	2.53466	Up
Slc25A23	0.473726	0.00312417	2.50526	Up
Dnm3	0.374904	0.00332198	2.4786	Up
Eif2B2	0.814671	0.00344688	2.46257	Up
Lonp1	0.569596	0.00348762	2.45747	Up
Cog1	0.836813	0.00371973	2.42949	Up
Echb	0.459056	0.00395029	2.40337	Up
Bbs2	0.32157	0.00397991	2.40013	Up
Tufm	0.348645	0.00402599	2.39513	Up
Rab24	0.676721	0.00455773	2.34125	Up
Gart	0.3663	0.00458249	2.3389	Up
Dtymk	0.545886	0.00470813	2.32715	Up
Ap2M1	0.267849	0.00561956	2.2503	Up
Ap2A1	0.274602	0.00583259	2.23414	Up
Rer1	0.595607	0.00617225	2.20956	Up
Lrch3	0.628139	0.00632767	2.19876	Up
Rhot2	0.601985	0.00649552	2.18739	Up
Prpsap2	0.487878	0.00652004	2.18575	Up
Ptp4A3	0.450313	0.006924	2.15964	Up
Farsb	0.66053	0.00695573	2.15766	Up
Tmem147	0.640991	0.00695994	2.15739	Up
Slc25A12	0.498497	0.00699131	2.15544	Up
Tefm	0.586073	0.00715369	2.14547	Up
Agtpbp1	0.401214	0.00767643	2.11484	Up
Cct4	0.296617	0.00826246	2.08289	Up
Abca4	0.376044	0.00835305	2.07815	Up
Acy1	0.348454	0.00857394	2.06682	Up
Vwa8	0.348507	0.00882026	2.05452	Up
Rufy3	0.360608	0.00884388	2.05336	Up
Hadha	0.567524	0.00933801	2.02975	Up
Mrps5	0.417839	0.00936255	2.02861	Up
Use1	0.562528	0.00947126	2.02359	Up
Foxk1	0.27372	0.00947867	2.02325	Up
Gatd3A	0.296649	0.00961636	2.01699	Up
Ppef2	0.577258	0.00964853	2.01554	Up
Rbp3	0.400163	0.00991071	2.0039	Up
38596	0.341484	0.0102985	1.98723	Up
Tbcd	0.629224	0.0105099	1.9784	Up
Tmpo	1.05266	0.0105659	1.9761	Up
Rps5	0.481605	0.0105973	1.97481	Up
Tnfaip3	0.419946	0.0107246	1.96962	Up
G6Pdx	0.32366	0.0107855	1.96716	Up
Acadvl	0.46507	0.0111993	1.95081	Up
Ddx52	0.379796	0.0125743	1.90052	Up
Pnpla6	0.390982	0.012784	1.89333	Up
Rhot1	0.495692	0.0129333	1.88829	Up
Arih2	0.359671	0.0130037	1.88593	Up
Pigk	0.38617	0.0131891	1.87979	Up
Rab5A	0.280561	0.0132388	1.87815	Up
Bbs1	0.451438	0.0132422	1.87804	Up
Mtfp1	0.296651	0.0134024	1.87282	Up
Eif3I	0.694059	0.0135684	1.86747	Up
Urs00009Bcf03	0.618933	0.0135777	1.86717	Up
Gnat1	0.478831	0.013959	1.85515	Up
Blvra	0.272765	0.0139811	1.85446	Up
Dnm1L	0.343148	0.0143881	1.842	Up
Ptcd1	1.5045	0.0145108	1.83831	Up
Pten	0.516508	0.014678	1.83333	Up
Slc25A25	0.370584	0.0146824	1.8332	Up
Mta2	0.317261	0.0148057	1.82957	Up
Opn1Sw	0.751126	0.0150602	1.82217	Up
Msto1	0.510708	0.0154951	1.8098	Up
Hsd17B12	0.319756	0.0156817	1.80461	Up
Sec62	0.491046	0.0162511	1.78912	Up
Gnl1	0.300683	0.0163231	1.7872	Up
Mars1	0.414328	0.0163372	1.78682	Up
Hk2	0.680145	0.0163715	1.78591	Up
Rnf169	0.591711	0.0165375	1.78153	Up
Ppih	0.471164	0.0172632	1.76288	Up
Atp5C1	0.283289	0.0172708	1.76269	Up
Psmc3	0.383404	0.0172987	1.76199	Up
Mmaa	0.939871	0.0174969	1.75704	Up
Slc30A6	0.68896	0.0182214	1.73942	Up
Slc25A5	0.463715	0.0183318	1.7368	Up
Afg3L2	0.297077	0.0184211	1.73468	Up
Ints10	0.904539	0.0184861	1.73315	Up
Rps3A1	0.313376	0.0194927	1.71013	Up
Fdxr	0.487959	0.0198592	1.70204	Up
Lrpprc	0.452038	0.020214	1.69435	Up
Nxnl1	0.348163	0.0202581	1.6934	Up
Timm17B	0.539568	0.0204585	1.68913	Up
Ears2	0.45975	0.0205233	1.68775	Up
Pycrl	0.741618	0.0207852	1.68225	Up
Pold1	0.269375	0.0210112	1.67755	Up
Faah	0.421251	0.0210872	1.67598	Up
Mest	0.362848	0.0217857	1.66183	Up
Nmral1	0.276689	0.0218427	1.66069	Up
Uqcrc2	0.280034	0.0221332	1.65496	Up
Dhrs7B	0.40713	0.0222449	1.65277	Up
Ap2A2	0.334651	0.0223097	1.65151	Up
Arfrp1	0.752759	0.0223099	1.6515	Up
Vars1	0.378593	0.0224423	1.64893	Up
Ddost	0.273791	0.0225375	1.64709	Up
Srp68	0.298624	0.0225499	1.64686	Up
Ass1	0.347763	0.0226545	1.64484	Up
Psmc4	0.351264	0.0227471	1.64307	Up
Apool	0.858646	0.0229114	1.63995	Up
Man1B1	0.380627	0.0234906	1.62911	Up
Atp5O	0.429988	0.0235855	1.62736	Up
Dctn1	0.355609	0.0237523	1.62429	Up
Il1R1	0.547703	0.0240335	1.61918	Up
Psmc1	0.405061	0.0244872	1.61106	Up
Iars1	0.462565	0.0250158	1.60179	Up
Rogdi	0.31118	0.0250683	1.60088	Up
Dync1H1	0.449043	0.0252312	1.59806	Up
Uqcrfs1	0.336536	0.0253232	1.59648	Up
Gnat2	0.529738	0.0253748	1.5956	Up
Ripor1	0.481967	0.0255419	1.59275	Up
Pmel	0.613067	0.0257843	1.58864	Up
Farsa	0.38231	0.0260332	1.58447	Up
Lrit2	0.718598	0.0262716	1.58051	Up
Acsf2	0.308368	0.0265468	1.57599	Up
Mthfd1	0.354242	0.0268343	1.57131	Up
Dnm1	0.314436	0.0268996	1.57025	Up
Eef1A1	0.277851	0.027124	1.56665	Up
Dnajc10	0.316187	0.0272678	1.56435	Up
Fads3	0.703649	0.027629	1.55863	Up
Rab29	0.851248	0.027649	1.55832	Up
Slc46A1	0.709111	0.027669	1.55801	Up
Epm2A	0.548053	0.0277833	1.55622	Up
Arcn1	0.323346	0.0279337	1.55387	Up
Tomm22	0.663435	0.0281289	1.55085	Up
Senp3	0.577381	0.0282308	1.54928	Up
Rab21	0.3359	0.0282653	1.54875	Up
Slc25A3	0.320003	0.0285846	1.54387	Up
Rl15	0.303517	0.0285869	1.54383	Up
Naa35	0.738865	0.0287151	1.54189	Up
Pycr2	0.408198	0.028716	1.54188	Up
Ehd3	0.398979	0.0287998	1.54061	Up
Chchd3	0.268403	0.029244	1.53396	Up
Wdr6	0.34814	0.0293686	1.53212	Up
Ccdc126	0.434177	0.0295765	1.52905	Up
Sec22B	0.333553	0.0297035	1.52719	Up
Prkaca	0.555406	0.0299261	1.52395	Up
Rorb	0.356066	0.0299824	1.52313	Up
Slc25A35	0.446628	0.0302528	1.51923	Up
Ptpmt1	0.369642	0.0306107	1.51413	Up
Agpat3	0.271341	0.0307133	1.51267	Up
Mrpl3	0.778841	0.0307797	1.51174	Up
Usp2	1.07343	0.0314529	1.50234	Up
Sf3A1	0.500107	0.0317174	1.4987	Up
Crocc	0.37329	0.0322879	1.49096	Up
Acsl3	0.351824	0.0323992	1.48947	Up
Timm50	0.523049	0.0326129	1.48661	Up
Clasp1	0.362917	0.0326834	1.48567	Up
Cpt1A	0.621439	0.0328528	1.48343	Up
Sag	0.712219	0.0332002	1.47886	Up
Opn1Mw	0.528503	0.0332358	1.47839	Up
Rab28	0.705295	0.0332795	1.47782	Up
Ush2A	0.282212	0.0333772	1.47655	Up
Hsdl2	0.349953	0.0338028	1.47105	Up
Abcb8	0.995908	0.0339826	1.46874	Up
Abcb10	0.686311	0.0341325	1.46683	Up
Dst	0.537984	0.0345241	1.46188	Up
Maip1	0.440501	0.0346779	1.45995	Up
Oxa1L	0.391158	0.0348268	1.45809	Up
Acat1	0.279878	0.0349284	1.45682	Up
Atp13A5	0.703522	0.0350495	1.45532	Up
Cnga1	0.620099	0.0351803	1.4537	Up
Paics	0.293983	0.0352023	1.45343	Up
Tmem126A	0.389537	0.0353622	1.45146	Up
Psmd2	0.360256	0.0354813	1.45	Up
Rars2	0.410062	0.0354882	1.44992	Up
Dhx30	0.297262	0.0355669	1.44895	Up
Rheb	0.36727	0.0360851	1.44267	Up
Xpot	0.546354	0.0361271	1.44217	Up
Fam129B	0.409249	0.036211	1.44116	Up
Ints1	0.826379	0.0369751	1.43209	Up
Nipsnap2	0.447425	0.0371789	1.4297	Up
Opa1	0.474699	0.0379965	1.42026	Up
Scrn1	0.818215	0.0380186	1.42	Up
Rps24	0.51363	0.0381212	1.41883	Up
Dynlrb1	0.449273	0.0386381	1.41298	Up
Mfrp	0.491015	0.0393378	1.40519	Up
Ppp5C	0.845502	0.0407744	1.38961	Up
Mrpl16	0.309594	0.040894	1.38834	Up
Htra1	0.344335	0.0409966	1.38725	Up
Prmt5	0.338664	0.0410316	1.38688	Up
Msi2	0.521807	0.0412162	1.38493	Up
Ap1B1	0.353228	0.0413417	1.38361	Up
Nubp2	0.582704	0.0416932	1.37993	Up
Agpat4	0.975321	0.0418113	1.37871	Up
Pde6G	0.468944	0.0420051	1.3767	Up
Stat2	1.39193	0.0420777	1.37595	Up
L3Hypdh	0.914973	0.0421136	1.37558	Up
Gpd1	1.71159	0.0423788	1.37285	Up
Dctn6	1.01491	0.042611	1.37048	Up
Abcf2	0.393392	0.0426963	1.36961	Up
Psmd3	0.275089	0.0432842	1.36367	Up
Abcf3	0.279037	0.0433689	1.36282	Up
Smug1	0.381701	0.044114	1.35542	Up
Clasp2	0.30783	0.0441713	1.35486	Up
Dhrs7	0.459688	0.0442266	1.35432	Up
Rs6	0.306522	0.0444023	1.35259	Up
Acadsb	0.466469	0.0444867	1.35177	Up
Nsun4	1.23856	0.0448206	1.34852	Up
Fam120A	0.330258	0.0449888	1.3469	Up
Arl8B	0.614451	0.0455201	1.3418	Up
Bbs7	0.495378	0.0456077	1.34096	Up
Tubgcp4	1.37965	0.0456668	1.3404	Up
Pdxdc1	0.526142	0.0461829	1.33552	Up
Usp30	0.502975	0.0463408	1.33404	Up
Cdk18	0.596631	0.04644	1.33311	Up
Rab11Fip5	0.793989	0.0464606	1.33292	Up
Atp5Pb	0.381176	0.0468452	1.32933	Up
Hras	0.739579	0.0470856	1.32711	Up
Tmed9	0.859189	0.0473081	1.32506	Up
Tmem145	1.01295	0.0480476	1.31833	Up
Cdhr1	0.626396	0.0482992	1.31606	Up
Rab11B	0.316702	0.0485515	1.3138	Up
Sfxn3	0.319876	0.0487605	1.31193	Up
Dars1	0.26397	0.0490249	1.30958	Up
Dhx29	0.632723	0.0491589	1.3084	Up

## Sheet: C 685F KI NC to WT NC
Symbol	log2FC	pval	neglog10	status
Wdr82	-0.670626	0.000886411	3.05236	Down
Fermt2	-1.18641	0.00115059	2.93908	Down
Rps10	-0.26578	0.00277645	2.55651	Down
Ssr3	-0.438495	0.00425202	2.37141	Down
Xab2	-0.757703	0.00657191	2.18231	Down
Myo5B	-0.459475	0.00738032	2.13192	Down
Hint2	-0.535781	0.00888948	2.05112	Down
Vars1	-0.376292	0.00970896	2.01283	Down
Sdr39U1	-0.276399	0.00997632	2.00103	Down
Rpsa	-0.482732	0.0104625	1.98036	Down
Atp5L	-0.320387	0.0108077	1.96627	Down
Vps45	-0.67887	0.0114087	1.94276	Down
Ptch1	-0.404756	0.0119093	1.92412	Down
Acy1	-0.392127	0.0123758	1.90743	Down
Agfg2	-0.828626	0.0125521	1.90128	Down
Casz1	-0.309658	0.0136281	1.86556	Down
Pa2G4	-1.10804	0.0138011	1.86009	Down
Uqcrfs1	-0.398226	0.0138024	1.86005	Down
Myg1	-0.36547	0.0150456	1.82259	Down
Mtch1	-0.321671	0.0160211	1.79531	Down
Atl3	-2.48697	0.0161231	1.79255	Down
Tmem70	-0.819963	0.0161579	1.79161	Down
Cdc42	-0.476117	0.0164724	1.78324	Down
Ppox	-0.402556	0.0165286	1.78176	Down
Slc25A21	-0.958604	0.0169919	1.76976	Down
Cryba1	-0.668247	0.0177019	1.75198	Down
Acot8	-0.787546	0.0177442	1.75094	Down
Ubxn1	-0.432211	0.0179578	1.74575	Down
40057	-0.542626	0.0185003	1.73282	Down
Dhcr7	-0.37971	0.0186062	1.73034	Down
Gm13363	-0.547154	0.0189194	1.72309	Down
Dtymk	-0.645119	0.0195118	1.7097	Down
Nufip2	-0.39967	0.0203508	1.69142	Down
Rcn2	-0.71334	0.0204243	1.68985	Down
Dcakd	-0.556365	0.0222648	1.65238	Down
Ythdc2	-0.517762	0.0224365	1.64904	Down
Krt6A	-1.16336	0.0224837	1.64813	Down
Fam120B	-0.447169	0.0228623	1.64088	Down
Nr2C2	-1.02624	0.0241434	1.6172	Down
Cerk	-0.874265	0.0248142	1.6053	Down
Pafah1B3	-0.428841	0.0256065	1.59165	Down
Mest	-0.368472	0.0277664	1.55648	Down
Psmd11	-0.642336	0.0281741	1.55015	Down
Ndufb4	-0.423609	0.028742	1.54148	Down
Dop1A	-0.780966	0.0295737	1.52909	Down
Krt79	-2.37948	0.0298592	1.52492	Down
Acot13	-0.430023	0.0304474	1.51645	Down
Sec11C	-0.486179	0.0305173	1.51545	Down
Numb	-0.493611	0.0305957	1.51434	Down
Etf1	-0.333587	0.0306201	1.51399	Down
Cenpa	-0.918483	0.0317656	1.49804	Down
Dnaja3	-0.580534	0.0319233	1.49589	Down
Tapt1	-0.449514	0.032803	1.48409	Down
Supt5	-0.590625	0.0335591	1.47419	Down
Smarcb1	-0.343401	0.034151	1.4666	Down
Atp5B	-0.341988	0.0345452	1.46161	Down
Rbpms2	-0.485245	0.0347411	1.45916	Down
Diras1	-0.476334	0.0350119	1.45578	Down
Gstk1	-0.439873	0.0351702	1.45382	Down
Psmd12	-0.35257	0.0361408	1.442	Down
Fbxl20	-0.310289	0.0370533	1.43117	Down
Rab10	-0.464605	0.0372979	1.42832	Down
Rab30	-0.52914	0.0373856	1.4273	Down
Wars	-0.28214	0.0381094	1.41897	Down
Bpnt1	-0.26797	0.0395141	1.40325	Down
Degs1	-0.436066	0.0405752	1.39174	Down
Rac1	-0.463509	0.0408042	1.3893	Down
Lamtor3	-0.686966	0.0419486	1.37728	Down
Ptp4A3	-0.448382	0.0460484	1.33679	Down
Cct2	-0.525484	0.0464853	1.33268	Down
Patz1	-0.331226	0.0466352	1.33129	Down
Pi4K2A	-1.45163	0.0478411	1.3202	Down
Krt1	-1.4909	0.0482664	1.31636	Down
Krt17	-1.33955	0.0487958	1.31162	Down
Aptx	-0.268895	0.048962	1.31014	Down
Zfp865	-0.289475	0.0490679	1.3092	Down
Ndufa4	-0.354085	0.0490739	1.30915	Down
Adssl1	-0.380065	0.0491611	1.30838	Down
Igfbp7	-0.415009	0.0491725	1.30828	Down
Tdrd7	-0.276467	0.0494072	1.30621	Down
Glg1	0.279952	0.000714704	3.14587	Up
Zcchc17	1.54162	0.00416535	2.38035	Up
Dynll2	0.411948	0.00538814	2.26856	Up
Dhfr	0.585679	0.00546588	2.26234	Up
Ephb2	0.321297	0.00802569	2.09552	Up
Ncam2	0.289231	0.0083246	2.07964	Up
Robo1	0.266201	0.0093986	2.02694	Up
C1Qb	0.674984	0.0109525	1.96049	Up
Lrrtm2	0.29336	0.0135588	1.86778	Up
Ogt	0.319277	0.014038	1.8527	Up
Wdtc1	0.640224	0.0148498	1.82828	Up
Cdk11B	0.320274	0.0169465	1.77092	Up
4932438A13Rik	0.875018	0.0174227	1.75888	Up
Sort1	0.416036	0.0190538	1.72002	Up
Ubap2L	0.323001	0.0237555	1.62424	Up
Mef2D	0.91966	0.0237998	1.62343	Up
Urs00009Bc881	0.324409	0.0240284	1.61928	Up
Pla2R1	0.406871	0.0242095	1.61601	Up
Hgsnat	0.435241	0.0248553	1.60458	Up
Ptpn11	0.326576	0.0256264	1.59131	Up
Sncb	0.986158	0.0293447	1.53247	Up
Lamp1	0.288181	0.0302484	1.5193	Up
Lin7A	0.757031	0.030331	1.51811	Up
Rab43	0.715622	0.0304547	1.51635	Up
Ab17B	0.704322	0.0308064	1.51136	Up
Itm2C	0.3524	0.0313248	1.50411	Up
Vapb	0.533218	0.0322749	1.49114	Up
Sh3Bgrl2	0.636363	0.03279	1.48426	Up
Uhrf2	0.70187	0.0333679	1.47667	Up
Pld4	0.348317	0.0337205	1.47211	Up
Sgpl1	0.66479	0.0345153	1.46199	Up
Sv2C	0.415922	0.0346471	1.46033	Up
Rbm27	0.281284	0.035362	1.45146	Up
Sec61B	0.847916	0.0359903	1.44381	Up
Alcam	0.290276	0.0361572	1.4418	Up
Usp2	0.99426	0.0372657	1.42869	Up
Lima1	0.311037	0.0374398	1.42667	Up
Cadm1	0.340517	0.0379713	1.42054	Up
Pip4P1	0.489223	0.039027	1.40863	Up
Pex10	1.19716	0.0406206	1.39125	Up
Retreg3	0.328848	0.0417356	1.37949	Up
Fus	0.443025	0.0437452	1.35907	Up
Ctu1	0.408654	0.0441041	1.35552	Up
Asrgl1	0.338814	0.0450371	1.34643	Up
Ube2G2	0.722916	0.0463162	1.33427	Up
Abcb1B	0.298701	0.0468243	1.32953	Up
Pric2	1.18414	0.0486002	1.31336	Up
M6Pr	0.581265	0.0489546	1.31021	Up
Bgn	0.882028	0.0490155	1.30967	Up
Selenoh	0.355575	0.0499872	1.30114	Up

## Sheet: D 685 KI DC to 685 KI NC
Symbol	log2FC	pval	neglog10	status
Ate1	-0.882993	0.00103167	2.98646	Down
Gphn	-0.37563	0.00124076	2.90631	Down
Glg1	-0.283898	0.00168756	2.77274	Down
Adgrl2	-0.315715	0.00190891	2.71922	Down
Ret	-0.326445	0.00215177	2.6672	Down
Pld4	-0.524465	0.00238696	2.62215	Down
Nptx1	-0.464777	0.00245351	2.61021	Down
Eral1	-1.15728	0.00258912	2.58685	Down
Suds3	-0.324344	0.00270425	2.56795	Down
Mansc1	-1.72667	0.00284099	2.54653	Down
Gria2	-0.291902	0.00327636	2.48461	Down
Adpgk	-1.33452	0.00494383	2.30594	Down
Atp1A3	-0.410677	0.00519449	2.28446	Down
Phc2	-0.690961	0.00568469	2.24529	Down
Igsf9	-0.289493	0.00715134	2.14561	Down
Atp6Ap2	-0.491264	0.00761757	2.11818	Down
Slc37A2	-0.653125	0.00769835	2.1136	Down
Cpsf3	-0.396591	0.00771867	2.11246	Down
Sema4A	-0.479973	0.00826236	2.0829	Down
Nup62	-0.308715	0.00837318	2.07711	Down
Neo1	-0.627291	0.00866417	2.06227	Down
Lrp11	-0.897691	0.00877527	2.05674	Down
Dlg4	-0.382297	0.00901666	2.04495	Down
Ctr9	-0.41986	0.00908393	2.04173	Down
Rtn4Rl1	-0.279888	0.00928236	2.03234	Down
Fat4	-0.403915	0.00951793	2.02146	Down
Gtf2H4	-0.822831	0.00989965	2.00438	Down
Cckbr	-0.748885	0.010024	1.99896	Down
Cpd	-0.359932	0.0101027	1.99556	Down
Dcn	-0.637303	0.0105734	1.97578	Down
Sin3A	-0.268947	0.0109748	1.9596	Down
Ddx17	-0.323258	0.0112861	1.94745	Down
Itgb2	-0.363803	0.0120065	1.92058	Down
Entpd1	-0.481021	0.0122367	1.91233	Down
Nfasc	-0.377258	0.0123361	1.90882	Down
Ring1	-0.550308	0.012374	1.90749	Down
Habp4	-0.687057	0.0124124	1.90614	Down
Dld	-0.42824	0.0124304	1.90551	Down
Porcn	-0.379272	0.0131226	1.88198	Down
Tnr	-0.419919	0.0132406	1.87809	Down
Ephb2	-0.377299	0.0140916	1.85104	Down
Mpp1	-0.694323	0.0148603	1.82797	Down
B4Gat1	-0.721823	0.0148646	1.82785	Down
Amigo1	-0.391605	0.0150655	1.82202	Down
Gfra2	-0.312902	0.0153036	1.81521	Down
Kdr	-0.293005	0.0153595	1.81362	Down
Cd68	-0.795965	0.0156389	1.80579	Down
Pla2R1	-0.267262	0.0159844	1.7963	Down
Anpep	-0.656618	0.0161522	1.79177	Down
37500	-0.71812	0.0165962	1.77999	Down
Tnrc6A	-0.394015	0.0173837	1.75986	Down
Nup85	-0.534727	0.0180619	1.74324	Down
Trhde	-0.465231	0.0180872	1.74263	Down
Axin2	-0.569663	0.018135	1.74148	Down
Ring2	-0.461882	0.0182499	1.73874	Down
Chrm3	-0.484546	0.0183967	1.73526	Down
Tmem132E	-0.313103	0.0184741	1.73344	Down
Ppp2R5A	-0.737429	0.018799	1.72586	Down
Lrrc4	-0.378641	0.0201054	1.69669	Down
Snx6	-0.411593	0.0212708	1.67222	Down
Lrrc59	-0.392791	0.0213302	1.671	Down
Cntn4	-0.336563	0.0219814	1.65794	Down
Ebf3	-0.451253	0.0230316	1.63768	Down
Slc39A6	-0.39962	0.0230688	1.63697	Down
Cntn1	-0.272371	0.0231607	1.63525	Down
Phf5A	-0.750938	0.0231945	1.63461	Down
Lrrc24	-0.456624	0.0233703	1.63134	Down
Gria1	-0.294844	0.0234324	1.63018	Down
Ano1	-0.299696	0.0235742	1.62756	Down
Cbln1	-0.396092	0.024265	1.61502	Down
Mcoln1	-0.91512	0.0250062	1.60195	Down
Nudt21	-0.373394	0.0256648	1.59066	Down
Adcy9	-0.304908	0.0259289	1.58622	Down
Tpi1	-0.274812	0.0260612	1.58401	Down
Grm1	-0.331647	0.0268594	1.5709	Down
Ogt	-0.315182	0.0271202	1.56671	Down
Epb41L4B	-0.310493	0.0272832	1.56411	Down
Sort1	-0.344694	0.0282702	1.54867	Down
Epha4	-0.29576	0.0295688	1.52917	Down
L3Mbtl2	-0.475518	0.0297062	1.52715	Down
Mvb12A	-0.841292	0.0298009	1.52577	Down
Itga1	-0.335429	0.0298512	1.52504	Down
Grik1	-0.439662	0.0313778	1.50338	Down
Cntnap4	-0.443535	0.031504	1.50163	Down
Atxn1	-0.300245	0.0316109	1.50016	Down
Kcnc1	-0.581796	0.0317039	1.49889	Down
Cdh24	-1.25463	0.0318321	1.49713	Down
Aarsd1	-0.81769	0.0322731	1.49116	Down
Chd2	-0.421627	0.0325581	1.48734	Down
Snip1	-0.384411	0.0328141	1.48394	Down
Dhrs4	-0.65849	0.0332402	1.47834	Down
Slc7A8	-0.549465	0.0338632	1.47027	Down
C2Cd2L	-0.335894	0.034488	1.46233	Down
Ampd2	-1.07993	0.0346875	1.45983	Down
Gnai2	-0.547095	0.035282	1.45245	Down
Dbn1	-0.509765	0.0353971	1.45103	Down
Syt7	-0.464581	0.0365178	1.4375	Down
Thbs1	-0.970868	0.0366241	1.43623	Down
Rdh5	-0.701081	0.0369482	1.43241	Down
Thsd7A	-0.298974	0.0369792	1.43204	Down
Vapb	-0.511286	0.0371612	1.42991	Down
Sidt2	-0.595822	0.0375702	1.42516	Down
Rpe65	-0.569367	0.0375775	1.42507	Down
Itgb8	-0.579691	0.0381105	1.41896	Down
Robo1	-0.458592	0.0386083	1.41332	Down
Snrpf	-1.26843	0.0386519	1.41283	Down
Grm6	-0.530485	0.0387104	1.41217	Down
Capzb	-0.416311	0.0390195	1.40872	Down
Tex10	-0.87004	0.0390383	1.40851	Down
Hivep1	-0.319837	0.0392842	1.40578	Down
Ptprt	-0.378251	0.0403124	1.39456	Down
Kcnab2	-0.417257	0.0404677	1.39289	Down
Fmod	-0.675421	0.040709	1.39031	Down
Psmd13	-0.396955	0.0409266	1.38799	Down
Lmnb2	-0.526931	0.0410627	1.38655	Down
Gpm6A	-0.320507	0.0413787	1.38322	Down
4932438A13Rik	-0.526961	0.0415321	1.38162	Down
Hnrpc	-0.409137	0.0420497	1.37624	Down
Exoc1	-0.299681	0.0423592	1.37305	Down
Kcnc3	-0.701076	0.0423609	1.37303	Down
Lrfn2	-0.668888	0.0423903	1.37273	Down
Dusp23	-0.290069	0.0434241	1.36227	Down
C2Cd2	-0.430637	0.0435909	1.3606	Down
Frmpd1	-0.845217	0.0443222	1.35338	Down
Flrt3	-0.272274	0.0445112	1.35153	Down
Khsrp	-0.363972	0.0445254	1.35139	Down
Nptx2	-0.31505	0.0445718	1.35094	Down
C2Cd5	-0.472115	0.0448261	1.34847	Down
Ctsc	-0.558802	0.0451998	1.34486	Down
Slit1	-0.390094	0.0460349	1.33691	Down
Nfyb	-0.92763	0.0467955	1.3298	Down
Tpbgl	-0.340536	0.0469449	1.32841	Down
Lmnb1	-0.50793	0.046955	1.32832	Down
Ahcyl1	-0.633821	0.0470803	1.32716	Down
Qsox1	-0.921591	0.047239	1.3257	Down
Podxl2	-0.400816	0.0472622	1.32549	Down
Vtn	-0.338009	0.0477581	1.32095	Down
Stk35	-0.358367	0.0481779	1.31715	Down
Zc3H18	-0.686068	0.0482621	1.31639	Down
Dusp28	-0.466109	0.048494	1.31431	Down
Slc26A7	-0.966653	0.0487793	1.31176	Down
Eml5	-0.283278	0.0490473	1.30939	Down
Hadha	0.60797	0.000151178	3.82051	Up
Llgl1	0.434568	0.000445969	3.3507	Up
Echb	0.654789	0.00121331	2.91603	Up
Prrc1	0.873517	0.00127025	2.89611	Up
Mtfp1	0.329931	0.00187944	2.72597	Up
Tamm41	0.480238	0.00226408	2.64511	Up
Pcmtd2	0.329498	0.00231128	2.63615	Up
Ap2M1	0.334227	0.00265245	2.57635	Up
Uqcrq	0.441337	0.00278997	2.5544	Up
Arl1	0.416051	0.00323223	2.4905	Up
Acadvl	0.583863	0.00334128	2.47609	Up
Mta2	0.447196	0.0038914	2.40989	Up
Tripc	0.279355	0.00522328	2.28206	Up
Rab5A	0.374863	0.00572645	2.24211	Up
Acad8	0.508379	0.00650685	2.18663	Up
Dpysl4	0.331258	0.00671284	2.17309	Up
Sec23Ip	0.623838	0.00848248	2.07148	Up
Kmt2A	0.281724	0.00948403	2.02301	Up
Prkaca	0.487927	0.00978306	2.00953	Up
Dhrs7B	0.489466	0.00990415	2.00418	Up
Acy1	0.385985	0.0100429	1.99814	Up
Asl	0.584657	0.0103061	1.9869	Up
Ublcp1	0.448731	0.0104431	1.98117	Up
Myo1D	0.383671	0.010508	1.97848	Up
Urs00009B32D3	0.498853	0.0110815	1.9554	Up
Hspa2	0.534891	0.0112579	1.94854	Up
Mstn	0.431013	0.0113832	1.94374	Up
Diras1	0.428873	0.0115081	1.939	Up
Shisa9	0.284536	0.0116418	1.93398	Up
Trim33	0.543634	0.01185	1.92628	Up
Adgrv1	0.29823	0.0119111	1.92405	Up
Lage3	0.455532	0.01195	1.92263	Up
Fen1	0.496694	0.0131217	1.88201	Up
Atxn2	0.311056	0.0131501	1.88107	Up
Guf1	0.317631	0.0132751	1.87696	Up
Myo1C	0.360765	0.0136011	1.86643	Up
Slik4	0.327929	0.0141102	1.85047	Up
Ptp4A3	0.661562	0.0142119	1.84735	Up
Epm2A	0.781544	0.0157824	1.80183	Up
Abca8B	0.28736	0.0174023	1.75939	Up
Ighm	1.30199	0.0192783	1.71493	Up
Slc25A12	0.413591	0.0193134	1.71414	Up
Ptch1	0.348724	0.0195201	1.70952	Up
Rps5	0.329725	0.0205983	1.68617	Up
Hspa1A	0.52751	0.0219164	1.65923	Up
Mrps12	0.783432	0.0223621	1.65049	Up
Mest	0.31618	0.0225154	1.64752	Up
Acadm	0.367687	0.0230556	1.63722	Up
Acot8	0.732872	0.0231586	1.63529	Up
Grtp1	0.372834	0.0239687	1.62036	Up
Rpl14	0.336384	0.0241988	1.61621	Up
Isg20L2	0.420219	0.0247119	1.60709	Up
Pdk3	0.299207	0.0262688	1.58056	Up
Hmgcs2	0.546383	0.0263326	1.57951	Up
Rps9	0.453436	0.0267099	1.57333	Up
Agpat3	0.346529	0.0283735	1.54709	Up
Pigb	0.478592	0.028488	1.54534	Up
Cnp	0.336516	0.0290787	1.53643	Up
Paqr4	0.468832	0.0291807	1.5349	Up
Bdh1	0.387572	0.0291809	1.5349	Up
Cerk	0.986924	0.0294057	1.53157	Up
Gstk1	0.506925	0.0294432	1.53102	Up
Hk2	0.480273	0.0298372	1.52524	Up
Samm50	0.353725	0.0300452	1.52223	Up
Cxxc4	0.573747	0.0303851	1.51734	Up
Scarf2	0.298683	0.0304081	1.51701	Up
Slc35E1	0.796826	0.0325094	1.48799	Up
Ass1	0.324392	0.0334144	1.47607	Up
Lonp2	1.01503	0.0336501	1.47301	Up
Sh3R1	0.511851	0.0337604	1.47159	Up
Ppox	0.345412	0.033855	1.47038	Up
Rpl35A	0.406833	0.0348918	1.45728	Up
R12Bb	1.09784	0.0351318	1.4543	Up
Ftsj3	0.577542	0.035314	1.45205	Up
Sfxn3	0.30524	0.0362294	1.44094	Up
Atp1B3	0.529189	0.0366039	1.43647	Up
Rpl3	0.350866	0.0368612	1.43343	Up
Zbtb11	0.439024	0.0376482	1.42426	Up
Urs00009Af43E	0.432346	0.0378163	1.42232	Up
Vars1	0.278625	0.0382658	1.41719	Up
Rpl8	0.340474	0.0382785	1.41705	Up
Pafah1B3	0.388887	0.0387561	1.41166	Up
Lrit2	0.313201	0.0389634	1.40934	Up
Bcl6B	0.385116	0.0393976	1.40453	Up
Ilk	0.30707	0.0395319	1.40305	Up
Nduad	0.332112	0.0397363	1.40081	Up
Nipsnap2	0.425231	0.0399953	1.39799	Up
Eif2B4	0.36993	0.0402554	1.39518	Up
Rpl37A	0.490565	0.0405235	1.39229	Up
Sec23B	0.344739	0.040551	1.392	Up
Hrg	0.382919	0.0416615	1.38026	Up
Parl	0.491263	0.042928	1.36726	Up
Heatr3	0.613284	0.0435409	1.3611	Up
Pex6	0.317062	0.0437987	1.35854	Up
Mavs	0.399032	0.0438963	1.35757	Up
Ptpn23	0.518132	0.0442414	1.35417	Up
Sag	0.654616	0.0445651	1.35101	Up
Cwf19L1	0.360382	0.0446658	1.35003	Up
Stat3	0.824319	0.0451137	1.34569	Up
Slc6A20A	0.694837	0.0457108	1.33998	Up
Cpt1A	0.497128	0.0467182	1.33051	Up
Alg2	0.383839	0.0469938	1.32796	Up
Kdm5B	0.600644	0.0472186	1.32589	Up
Armcx1	0.524857	0.0473614	1.32458	Up
Mak	0.40319	0.0483758	1.31537	Up
Rl15	0.453075	0.0491088	1.30884	Up
Nr2C2	0.761174	0.0493298	1.30689	Up
Igdcc4	0.519711	0.0493627	1.3066	Up
Mrps18A	0.571938	0.0499663	1.30132	Up

## Sheet: E UP-DOWN
Protein_ID	WT DC to WT NC UPREGULATED LOG2FC	KI DC to WT DC DOWNREGULATED LOG2FC	Pathway
C1qb	1.21238	-1.31264	synaptic membrane
Ahcyl1	0.927575	-0.857377	single-stranded RNA binding
Gatad1	0.541364	-0.603298
Cirbp	0.768535	-0.587474	single-stranded RNA binding
Folh1	0.732104	-0.587254
Pabpn1	0.271994	-0.583323	single-stranded RNA binding
Csmd1	0.39724	-0.563207	startle response
Hgsnat	0.627945	-0.559688	neuron spine
Brms1	0.562541	-0.555756	Sin3-type complex
Wdr5	0.471373	-0.54594	NSL complex
Cd200	0.496634	-0.538735	synaptic membrane
Khdrbs3	0.49403	-0.534059	single-stranded RNA binding
Thsd7a	0.368137	-0.52946	positive regulation of nervous system development
Asic2	0.60787	-0.529283	synaptic membrane
Mecp2	0.421954	-0.515024	regulation of postsynaptic membrane potential
Kdr	0.502162	-0.509726	regulation of postsynaptic membrane potential
Adgra2	0.761917	-0.499554	Sin3-type complex
Olfm1	0.504696	-0.489207	synaptic membrane
Proser1	0.391818	-0.482858
Slc39a6	0.309715	-0.481294	regulation of postsynaptic membrane potential
Zfr	0.550335	-0.478219	single-stranded RNA binding
Sin3a	0.468742	-0.460929	Sin3-type complex
Kctd8	0.621254	-0.460448	synaptic membrane
Nlgn2	0.495189	-0.456545	synaptic membrane
Sema4b	0.36287	-0.45469	synaptic membrane
Gria2	0.455063	-0.454175	synaptic membrane
Sdk2	0.343136	-0.450036	regulation of postsynaptic membrane potential
H1f5	0.334424	-0.447899	structural constituent of nuclear pore
Icam5	0.444588	-0.444013	positive regulation of inhibitory postsynaptic potential
Tenm2	0.398291	-0.442291	synaptic membrane
Gabra4	0.440744	-0.441822	synaptic membrane
Rbbp7	0.439926	-0.439225	Sin3-type complex
Fus	0.64372	-0.437586	regulation of postsynaptic membrane potential
Ccnl1	0.904657	-0.437519	single-stranded RNA binding
Fbxo6	0.52295	-0.429275
Kctd16	0.409106	-0.428762	synaptic membrane
Cic	0.429267	-0.423821	startle response
Lrp1b	0.476053	-0.418487	receptor complex
Cdk11b	0.576288	-0.418267	single-stranded RNA binding
H13	0.482626	-0.417042	rhythmic process
Man2b1	0.387327	-0.413695	startle response
Bsn	0.512638	-0.411531	synaptic membrane
Bub3	0.370675	-0.406264
Sap130	0.472444	-0.4019	Sin3-type complex
Glul	0.402338	-0.396972	regulation of postsynaptic membrane potential
Tenm4	0.477414	-0.396725
Cntnap2	0.392568	-0.39485	synaptic membrane
Hcfc1	0.382532	-0.393464	Sin3-type complex
Pom121	0.468764	-0.391605	structural constituent of nuclear pore
Lancl2	0.320057	-0.390932
Sin3b	0.532415	-0.380899	Sin3-type complex
Nectin1	0.366043	-0.374439	synaptic membrane
Nup214	0.405727	-0.370777	structural constituent of nuclear pore
Ptk7	0.695874	-0.369012	positive regulation of nervous system development
Ep400	0.332388	-0.368618	Sin3-type complex
Ilf2	0.50533	-0.367801
Khdrbs1	0.425723	-0.366037	single-stranded RNA binding
Dpp6	0.459095	-0.349997	regulation of postsynaptic membrane potential
Lrp1	0.34399	-0.344207	synaptic membrane
Lsamp	0.493344	-0.34394	synaptic membrane
Igsf9b	0.50112	-0.342479	synaptic membrane
Glrb	0.383371	-0.34173	synaptic membrane
Grin2b	0.557685	-0.34067	synaptic membrane
Susd2	0.503781	-0.339145
Nlgn3	0.439393	-0.332363	synaptic membrane
Ptgfrn	0.34839	-0.324252
Mdga2	0.31507	-0.323572	synaptic membrane
Gabbr1	0.482639	-0.319934	synaptic membrane
Kansl3	0.320529	-0.31825	NSL complex
Gabrb2	0.47142	-0.311274	synaptic membrane
Nup98	0.532159	-0.305075	single-stranded RNA binding
Flt1	0.674305	-0.297083	receptor complex
Usp7	0.281133	-0.294646	positive regulation of peptide hormone secretion
Efnb1	0.470768	-0.280201	synaptic membrane
Gabrb1	0.422189	-0.279183	synaptic membrane
Cbx4	0.384487	-0.278711	single-stranded RNA binding
Insr	0.479178	-0.271687	regulation of postsynaptic membrane potential
Glg1	0.267476	-0.271422	Sin3-type complex

## Sheet: F DOWN-UP
Protein_ID	WT DC to WT NC DOWNREGULATED LOG2FC	KI DC to WT DC UPREGULATED LOG2FC	Pathway
Stat2	-1.46794	1.39193
Tmpo	-0.711901	1.05266	organelle inner membrane
Agpat4	-0.86868	0.975321	organophosphate biosynthetic process
Ints1	-1.1177	0.826379	peptidase complex
Eif2b2	-0.861139	0.814671	aminoacyl-tRNA ligase activity
Hras	-1.04919	0.739579	ribonucleoside triphosphate phosphatase activity
Isoc2a	-0.879872	0.734671
Lrit2	-0.62437	0.718598
Eif3i	-0.663623	0.694059	aminoacyl-tRNA ligase activity
Abcb10	-0.48353	0.686311	organelle inner membrane
Farsb	-0.425604	0.66053	aminoacyl-tRNA ligase activity
Rer1	-0.60798	0.595607	protein quality control for misfolded or incompletely synthesized proteins
Nubp2	-1.12182	0.582704	ribonucleoside triphosphate phosphatase activity
Ppef2	-0.521427	0.577258	cellular response to oxidative stress
Lonp1	-0.572122	0.569596	ribonucleoside triphosphate phosphatase activity
Acadm	-0.37022	0.565859	organelle inner membrane
Use1	-1.22192	0.562528	protein quality control for misfolded or incompletely synthesized proteins
Il1r1	-0.795591	0.547703	response to temperature stimulus
Dtymk	-0.78747	0.545886	mitochondrial matrix
Timm17b	-0.395392	0.539568	organelle inner membrane
Pdxdc1	-0.475233	0.526142
Sf3a1	-0.484957	0.500107
Slc25a12	-0.309447	0.498497	aminoacyl-tRNA ligase activity
Ppih	-0.809352	0.471164	protein quality control for misfolded or incompletely synthesized proteins
Pde6g	-0.658851	0.468944	guanyl nucleotide binding
Iars1	-0.343713	0.462565	aminoacyl-tRNA ligase activity
Ears2	-0.486372	0.45975	aminoacyl-tRNA ligase activity
Dhrs7	-0.440116	0.459688
Slc25a20	-0.449227	0.455718	organelle inner membrane
Lrpprc	-0.482303	0.452038	organelle inner membrane
Slc25a35	-0.402919	0.446628	organelle inner membrane
Maip1	-0.553766	0.440501	organelle inner membrane
Atp5o	-0.357088	0.429988
Tnfaip3	-0.412866	0.419946	protein quality control for misfolded or incompletely synthesized proteins
Mars1	-0.349051	0.414328	aminoacyl-tRNA ligase activity
Eprs	-0.456277	0.402711	aminoacyl-tRNA ligase activity
Oxa1l	-0.332964	0.391158	organelle inner membrane
Pnpla6	-0.334066	0.390982
Lclat1	-0.282994	0.390405	organophosphate biosynthetic process
Pigk	-0.449191	0.38617	peptidase complex
Psmc3	-0.276593	0.383404	ribonucleoside triphosphate phosphatase activity
Ddx52	-0.318833	0.379796	aminoacyl-tRNA ligase activity
Vars1	-0.47626	0.378593	aminoacyl-tRNA ligase activity
Crocc	-0.359805	0.37329	guanyl nucleotide binding
Slc25a25	-0.27065	0.370584	organelle inner membrane
Gart	-0.3288	0.3663	aminoacyl-tRNA ligase activity
Clasp1	-0.350453	0.362917	guanyl nucleotide binding
Mest	-0.41514	0.362848
Arih2	-0.569398	0.359671	peptidase complex
Ap1b1	-0.26745	0.353228	retrograde vesicle-mediated transport, Golgi to endoplasmic reticulum
Psmc4	-0.314181	0.351264	ribonucleoside triphosphate phosphatase activity
Tufm	-0.443088	0.348645	aminoacyl-tRNA ligase activity
Acy1	-0.354597	0.348454	aminoacyl-tRNA ligase activity
38596	-0.306746	0.341484
Uqcrfs1	-0.536314	0.336536	organelle inner membrane
G6pdx	-0.334059	0.32366	organelle inner membrane
Arcn1	-0.38339	0.323346	retrograde vesicle-mediated transport, Golgi to endoplasmic reticulum
Bbs2	-0.809938	0.32157	protein quality control for misfolded or incompletely synthesized proteins
Rab11b	-0.591303	0.316702	ribonucleoside triphosphate phosphatase activity
Dnajc10	-0.327196	0.316187	peptidase complex
Dnm1	-0.332483	0.314436
Afg3l2	-0.406264	0.297077	organelle inner membrane
Uqcrc2	-0.347679	0.280034	organelle inner membrane
Abcf3	-0.366471	0.279037	ribonucleoside triphosphate phosphatase activity
Dars1	-0.338559	0.26397	aminoacyl-tRNA ligase activity
