# Supplementary material for: Disrupting VE-cadherin Y685 phosphorylation inhibits development of experimental diabetic and prediabetic retinopathy
Source: J Clin Invest. 2026 May 15;136(10):e195048. doi: 10.1172/JCI195048 (PMC13178665; doi:10.1172/JCI195048)
Supplement: Supporting data values [file jci-136-195048-s024.xlsx]

## Sheet: Figure 1A
Fig. 1A
	WT	WT	WT	Ins2Akita	Ins2Akita	Ins2Akita
VEC/Tubulin	1.12405	0.877018	0.99893	0.837573	0.679351	0.726437

## Sheet: Figure 1C
Fig. 1C
1-month-old	WT	WT	WT	NDPKB-/-	NDPKB-/-	NDPKB-/-
VEC/Tubulin	0.880804	1.10631	1.01289	0.853614	1.09583	1.1197
3-month-old
VEC/Tubulin	1.03452	1.04718	0.918298	1.16234	0.976141	0.801238
4-month-old
VEC/Tubulin	0.951985	0.940633	1.10738	0.715209	0.749371	0.722785
5-month-old
VEC/Tubulin	1.05	1.12	0.76	0.73	0.54	0.41

## Sheet: Figure 1D
Fig. 1D	WT	WT	WT	NDPKB-/-	NDPKB-/-	NDPKB-/-
VEC expression	1.08247	1.05155	0.865979	0.71134	0.649485	0.746452

## Sheet: Figure 1E
Fig. 1E	sicon			siNDPKB
NG	1.6	1.2	1.5	1.1	0.9	0.8
HG	1.1	0.7	0.8	0.9	0.6	0.9

## Sheet: Figure1F
Fig. 1F	VEC
sicon	79.5	77.4	82.3
siNDPKB	41.8	39	35.8
sicon+HG	55.5	51	53.3
siNDPKB+HG	52.9	48.8	47.7

## Sheet: Figure 1G
Fig. 1G	sicon	siNDPK B	sicon+HG	siNDPK B+HG
siNDPKB/tublin	1.21732	0.150887	1.09521	0.196973
siNDPKB/tublin	1.17723	0.319696	1.12088	0.339741
siNDPKB/tublin	1.02067	0.112016	1.14994	0.0652268

## Sheet: Figure 1H
Fig. 1H
sicon	0.830711	0.384359	0.917501	1.06915	1.01955	1.77873
siNDPKB	4.93372	4.60467	4.86886	4.41297	3.80925	6.93562
sicon+HG	3.22938	5.85503	5.87124	3.51645	5.81211	4.02766
siNDPKB+HG	8.0267	6.23081	5.31903	4.9938	4.01049	2.22604

## Sheet: Figure 2B
Fig. 2B
4-month-old	WT	NDPKB-/-
	1665.07	1848.88
	1869.87	1898.8
	1826.82	1981.16
	1708.09	1867.18
	2091.89	1471.37
	2151.86	1718.29
	1626.61	1776.62
5-month-old	WT	NDPKB-/-
	1736.34	1708.34
	1882.52	1552.74
	1907.45	1736.75
	2055.3	1523.89
	1770.83	1772.48
	1987.24	1660.32
	1798.98
	1775.56

## Sheet: Figure 2C
Fig. 2C
leakage link	WT	NDPKB-/-
	0.0101	0.0896
	0.0269	0.0388
	0.0167	0.0476
	0.0124	0.0331

## Sheet: Figure 3A
Fig. 3A	sicon	siNDPKB	sicon+HG	siNDPKB+HG
P-Y685/VEC	0.41	0.71	0.7	0.71
	0.27	0.81	0.85	0.81
	0.53	0.94	0.97	1.1

[truncated: 45 more sheets: Figure 3B, Figure 4A, Figure 4B, Figure 4C, Figure 4D, Figure 4E, Figure 4F, Figure 4G, Figure 4H, Figure 4I, Figure 4J, Figure 5B, Figure 5D, Figure 5F, Figure 5H, Figure 6A, Figure 6B, Figure 6C, Figure 6D, Figure 6E …]
